# Supplementary material for: Interface Charge Transfer Engineering in NiFe Layered Double Hydroxide-Cs0.32WO3 Heterostructures for Enhanced Oxygen Evolution Reaction
Source: Nanomaterials (Basel). 2025 Aug 14;15(16):1255. doi: 10.3390/nano15161255 (PMC12388688; doi:10.3390/nano15161255)
Supplement: Supplementary file 1 [file nanomaterials-15-01255-s001.zip]

Archive with 1 entries (1 files):
- nanomaterials-3787818-supplementary.pdf
